# Supplementary material for: Functional characterization of SARS-CoV-2 vaccine elicited antibodies in immunologically naïve and pre-immune humans
Source: bioRxiv. 2021 May 31:2021.05.29.445137. Preprint. [Version 1] doi: 10.1101/2021.05.29.445137 (PMC8183011; doi:10.1101/2021.05.29.445137)
Supplement: Supplement 1 — Table S1. Demographic and serological information for the SPARTA participants in this study. Dates for pre-, mid-, and post-vaccination timepoints are also noted. Antibody concentration refers to anti-RBD IgG antibodies, VN titer represents the reciprocal of the highest dilution point where cytopathic effects were not yet visible. (A) Participants from the immunologically naïve group who have no confirmed SARS-CoV-2 infection prior to vaccination. A single participant, P-032 had serum drawn between the two vaccinations. (B) Participants from the pre-immune group who have had confirmed SARS-CoV-2 infection prior to vaccination. 8 participants had serum drawn between the two vaccinations. (C) An additional 12 immunologically naïve participants who had serum collected between the two vaccinations. [file media-1.xlsx]

## Sheet: Table S1A
Participant	Vaccine			Pre-vaccination			Between doses				Post-vaccination				Demographic information			Known prior infection
	Type	Dose 1 date	Dose 2 date	Date	Antibody cc. (µg/mL)	VN titer	Date	# of days after 1st dose	Antibody cc. (µg/mL)	VN titer	Date	# of days after 2nd dose	Antibody cc. (µg/mL)	VN titer	Age	Gender	Race/Ethnicity
BMT-005	Moderna	2020-12-23	2021-01-20	2020-12-07	0.1884	0					2021-02-03	14	121.6	400	24	F	Black/Not Hispanic or Latino	no history of prior confirmed infection
P-094	Pfizer	2020-12-31	2021-01-19	2020-11-10	0.2755	0					2021-02-08	20	38.68	100	24	F	White/Not Hispanic or Latino	no history of prior confirmed infection
DCG-066	Pfizer	2020-12-31	2021-01-21	2020-12-02	0.2048	0					2021-02-24	34	58.93	200	25	F	White/Not Hispanic or Latino	no history of prior confirmed infection
P-079	Pfizer	2020-12-28	2021-01-13	2020-11-02	0.7533	0					2021-02-10	28	55.82	100	28	M	White/Not Hispanic or Latino	no history of prior confirmed infection
CVI-008	Pfizer	2021-01-06	2021-01-28	2020-10-01	0.4613	0					2021-02-11	14	13.48	50	29	M	White/Not Hispanic or Latino	no history of prior confirmed infection
P-042	Pfizer	2020-12-28	2021-01-18	2020-10-27	0.3759	0					2021-02-09	22	17.13	50	30	M	White/Not Hispanic or Latino	no history of prior confirmed infection
CVI-007	Pfizer	2021-01-05	2021-01-22	2020-10-01	0.7553	0					2021-02-23	32	62.87	400	33	M	Asian/Not Hispanic or Latino	no history of prior confirmed infection
CVI-024	Pfizer	2021-01-06	2021-01-28	2021-01-05	0.742	0					2021-03-04	35	27.05	100	33	F	White/Hispanic or Latino	no history of prior confirmed infection
P-072	Pfizer	2020-12-24	2021-01-12	2020-10-26	0.4461	0					2021-02-03	22	51.89	200	33	M	White/Not Hispanic or Latino	no history of prior confirmed infection
AUG-027	Moderna	2020-12-23	2021-01-20	2020-12-04	0.6943	0					2021-03-12	51	49.31	400	40	F	Black/Not Hispanic or Latino	no history of prior confirmed infection
P-137	Pfizer	2020-12-29	2021-01-12	2020-12-15	0.1604	0					2021-02-24	43	30.32	200	40	F	White/Not Hispanic or Latino	no history of prior confirmed infection
P-012	Pfizer	2020-12-28	2021-01-19	2020-12-08	0.1567	0					2021-02-15	27	53.35	200	41	F	White/Not Hispanic or Latino	no history of prior confirmed infection
P-011	Pfizer	2020-12-28	2021-01-15	2020-10-19	0.4799	0					2021-02-11	27	43.44	100	42	F	White/Not Hispanic or Latino	no history of prior confirmed infection
P-160	Pfizer	2020-12-21	2021-01-08	2020-12-16	0.2926	0					2021-02-11	34	14.2	100	44	M	White/Not Hispanic or Latino	no history of prior confirmed infection
P-032	Pfizer	2020-12-23	2021-01-13	2020-12-07	0.2045	0	2021-01-12	20	1.581	10	2021-02-10	28	12.26	50	45	F	White/Not Hispanic or Latino	no history of prior confirmed infection
CVI-049	Moderna	2020-12-30	2021-01-27	2020-10-12	0.1648	0					2021-03-05	37	19.76	100	58	M	White/Not Hispanic or Latino	no history of prior confirmed infection
P-017	Pfizer	2020-12-24	2021-01-08	2020-10-19	0.2847	0					2021-02-11	34	2.105	5	60	F	White/Not Hispanic or Latino	no history of prior confirmed infection
AUG-033	Pfizer	2020-12-22	2021-01-12	2020-12-11	0.3135	0					2021-02-12	31	36.39	50	63	F	White/Not Hispanic or Latino	no history of prior confirmed infection
P-045	Pfizer	2020-12-28	2021-01-15	2020-10-21	0.1401	0					2021-02-11	27	35.96	50	65	F	White/Not Hispanic or Latino	no history of prior confirmed infection
CTR-042	Pfizer	2021-01-11	2021-02-01	2020-12-04	0.349	0					2021-03-04	31	26.88	200	70	M	White/Not Hispanic or Latino	no history of prior confirmed infection

## Sheet: Table S1B
Participant	Vaccine			Pre-vaccination			Between doses				Post-vaccination				Demographic information			Known prior infection
	Type	Dose 1 date	Dose 2 date	Date	Antibody cc. (µg/mL)	VN titer	Date	# of days after 1st dose	Antibody cc. (µg/mL)	VN titer	Date	# of days after 2nd dose	Antibody cc. (µg/mL)	VN titer	Age	Sex	Race/Ethnicity
CTR-006	Moderna	2020-12-30	2021-01-27	2020-12-03	2.889	10	2021-01-05	6	10.35	800	2021-03-16	48	34.05	800	24	M	White/Not Hispanic or Latino	asymptomatic, NAAT+ 7/20/2020
P-108	Pfizer	2020-12-22	2021-01-08	2020-12-07	2.46	20					2021-02-10	33	123.3	800	24	F	White/Not Hispanic or Latino	asymptomatic
CVI-085	Pfizer	2020-12-31	2021-01-18	2020-12-17	2.164	20	2021-01-14	14	101.2	3200	2021-02-11	24	86.29	3200	25	F	White/Not Hispanic or Latino	COVID symptoms 8/14-9/4/2020, NAAT+ 8/17/2020
CVI-002	Pfizer	2021-01-08	2021-01-29	2020-10-01	1.602	5					2021-03-04	34	70.17	800	27	M	White/Not Hispanic or Latino	COVID symptoms 3/15-3/23/2020, NAAT+ 12/3/2020
CTR-007	Pfizer	2021-01-06	2021-01-20	2020-12-04	2.118	5					2021-02-04	15	102.5	3200	29	M	White/Not Hispanic or Latino	COVID symptoms 3/9-4/20/2020, NAAT+ 3/16/2020
P-008	Pfizer	2020-12-30	2021-01-18	2020-12-08	2.504	10	2021-01-14	15	233.4	1600	2021-02-04	17	200.4	1600	29	M	White/Not Hispanic or Latino	COVID symptoms 6/28-7/13/2020, NAAT+ 6/30/2020
P-153	Pfizer	2021-01-08	2021-01-29	2021-01-05	1.221	5					2021-03-04	34	75.5	800	32	F	White/Not Hispanic or Latino	COVID symptoms 9/1-9/16/2020, NAAT+ 9/13/2020
P-016	Pfizer	2020-12-23	2021-01-12	2020-12-15	8.115	50					2021-02-10	29	97.59	800	33	M	Black/White/Not Hispanic or Latino	COVID symptoms 8/15-8/25/2020, NAAT+ 8/21/2020
P-080	Pfizer	2020-12-28	2021-01-18	2020-12-02	7.763	10	2021-01-06	9	59	1600	2021-02-03	16	62.55	1600	34	M	White/Not Hispanic or Latino	COVID symptoms 9/18-9/30/2020, NAAT+ 9/22/2020
CVI-004	Moderna	2020-12-28	2021-01-26	2020-12-16	7.014	40					2021-03-10	43	46.6	800	40	F	White/Not Hispanic or Latino	COVID symptoms 8/12/-8/22/2020, NAAT+ 8/13/2020
P-139	Pfizer	2021-01-07	2021-01-29	2020-12-14	1.355	80					2021-03-10	40	21.8	800	40	F	White/Not Hispanic or Latino	COVID symptoms 11/15-12/7/2020, NAAT+ 11/16/2020
P-100	Pfizer	2021-01-08	2021-02-01	2020-11-09	4.46	10	2021-01-12	4	40.23	400	2021-03-15	42	29.63	400	41	F	White/Not Hispanic or Latino	COVID symptoms 6/26-7/10/2020, NAAT+ 6/27/2020
P-106	Pfizer	2020-12-21	2021-01-11	2020-12-09	2.24	10					2021-02-08	28	50.99	800	42	F	White/Not Hispanic or Latino	COVID symptoms 7/14-7/20/2020, NAAT+ 7/15/2020
P-002	Pfizer	2021-01-04	2021-01-22	2020-12-15	4.274	20	2021-01-12	8	37.7	800	2021-02-09	18	41.44	800	44	M	White/Not Hispanic or Latino	COVID symptoms 11/28-11/30/2020, NAAT+ 11/29/2020
P-075	Pfizer	2021-01-07	2021-01-27	2021-01-06	1.211	5					2021-03-04	36	22.54	800	45	F	Black/Not Hispanic or Latino	asymptomatic
AUG-014	Moderna	2020-12-23	2021-01-20	2020-11-20	2.634	10	2021-01-08	16	51.61	1600	2021-02-05	16	44.5	1600	58	M	White/Not Hispanic or Latino	asymptomatic
CVI-124	Pfizer	2020-12-21	2021-01-12	2020-12-18	4.721	80					2021-02-11	30	116.5	800	59	F	White/Hispanic or Latino	COVID symptoms 11/26/2020-1/9/2021, NAAT+ 11/26, 12/4 and 12/18/2020
P-006	Pfizer	2021-01-07	2021-01-26	2021-01-05	4.17	80					2021-03-02	35	111.6	1600	62	F	White/Not Hispanic or Latino	COVID symptoms 7/1-7/8/2020, NAAT+ 7/1/2020
CVI-128	Pfizer	2020-12-22	2021-01-08	2020-11-13	15.53	20					2021-02-01	24	45.77	800	65	F	White/Not Hispanic or Latino	COVID symptoms 10/17-10/21/2020, NAAT+ 10/17/2020
CTR-068	Pfizer	2021-01-27	2021-02-18	2021-01-13	1.281	5	2021-02-10	14	39.41	1600	2021-03-10	20	111.4	1600	70	M	White/Not Hispanic or Latino	asymptomatic

## Sheet: Table S1C
Participant	Vaccine			Pre-vaccination			Between doses				Post-vaccination				Demographic information			Known prior infection
	Type	Dose 1 date	Dose 2 date	Date	Antibody cc. (µg/mL)	VN titer	Date	# of days after 1st dose	Antibody cc. (µg/mL)	VN titer	Date	# of days after 2nd dose	Antibody cc. (µg/mL)	VN titer	Age	Sex	Race/Ethnicity
P-073	Pfizer	2020-12-28	2021-01-21	2020-12-02	0.3259	0	2021-01-06	9	0.5618	0	2021-03-02	40	33.29	100	30	F	White/Not Hispanic or Latino	no history of prior confirmed infection
CVI-061	Moderna	2020-12-28	2021-01-25	2020-12-02	0.4392	0	2021-01-07	10	0.6816	0	2021-03-04	38	47.52	200	31	F	White/Not Hispanic or Latino	no history of prior confirmed infection
CVI-018	Moderna	2020-12-29	2021-01-26	2020-12-03	0.6375	0	2021-01-07	9	0.5489	0	2021-03-03	36	86.17	200	44	F	White/Not Hispanic or Latino	no history of prior confirmed infection
CVI-003	Moderna	2020-12-30	2021-01-27	2020-10-01	0.3341	0	2021-01-25	26	6.505	10	2021-02-22	26	34.54	100	54	M	White/Not Hispanic or Latino	no history of prior confirmed infection
CTR-097	Pfizer	2021-01-23	2021-02-13	2021-01-06	0.554	0	2021-02-03	11	0.5008	0	2021-03-03	18	46.28	400	57	F	White/Not Hispanic or Latino	no history of prior confirmed infection
P-014	Pfizer	2020-12-30	2021-01-19	2020-12-15	0.7897	0	2021-01-14	15	0.9124	0	2021-02-18	30	38.12	100	63	F	White/Not Hispanic or Latino	no history of prior confirmed infection
DCG-049	Pfizer	2020-12-18	2021-01-08	2020-12-01	0.2765	0	2020-12-30	12	3.202	5	2021-02-03	26	71.03	400	64	F	White/Not Hispanic or Latino	no history of prior confirmed infection
CTR-081	Pfizer	2021-01-13	2021-02-03	2020-12-11	0.543	0	2021-02-02	20	3.042	10	2021-03-02	27	74.06	200	65	F	White/Not Hispanic or Latino	no history of prior confirmed infection
CTR-029	Pfizer	2021-01-15	2021-02-05	2020-11-30	0.8366	0	2021-02-02	18	1.49	5	2021-03-02	25	24.25	100	67	M	White/Not Hispanic or Latino	no history of prior confirmed infection
DCG-030	Moderna	2020-12-23	2021-01-20	2020-12-17	0.6015	0	2021-01-13	21	2.1	5	2021-02-10	21	11.21	50	67	M	White/Not Hispanic or Latino	no history of prior confirmed infection
CTR-034	Moderna	2021-01-12	2021-02-10	2020-12-02	0.1944	0	2021-01-29	17	1.461	5	2021-02-25	15	50.03	400	68	M	White/Not Hispanic or Latino	no history of prior confirmed infection
CTR-118	Pfizer	2021-01-23	2021-02-13	2021-01-11	0.3284	0	2021-02-10	18	0.409	0	2021-03-10	25	2.099	50	72	M	White/Not Hispanic or Latino	no history of prior confirmed infection
